# Supplementary material for: The natural history of the emergence of sexually transmissible shigellosis
Source: Microb Genom. 2026 Jan 21;12(1):001607. doi: 10.1099/mgen.0.001607 (PMC12824643; doi:10.1099/mgen.0.001607)
Supplement: Uncited Supplementary Material 2. [file mgen-12-01607-s002.xlsx]

## Sheet: Isolate_Metadata
Accession	Group	Year of collection	Genotype	Lineage	Mapping to pKSR100 (%)	Mapping to pAPR100 (%)	(AGly)aac3-IId	(AGly)aadA1-pm	(AGly)aadA2	(AGly)aadA5	(AGly)aphA2	(AGly)sat-2A	(AGly)sph	(AGly)strA	(AGly)strB	(Bla)AmpC1_Ecoli	(Bla)AmpC2_Ecoli	(Bla)Penicillin_Binding_Protein_Ecoli	(Bla)ampH_Ecoli	(Bla)blaCTX-M-15	(Bla)blaCTX-M-27	(Bla)blaOXA-1	(Bla)blaOXA-2	(Bla)blaTEM-105	(Bla)blaTEM-135	(Bla)blaTEM-150	(Bla)blaTEM-158	(Bla)blaTEM-1D	(Flq)qnr-S1	(MLS)erm(B)	(MLS)mph(A)	(Phe)catA1	(Sul)sul1	(Sul)sul2	(Tet)tetA	(Tet)tetB	(Tet)tetR	(Tmt)dfrA1	(Tmt)dfrA12	(Tmt)dfrA14	(Tmt)dfrA17	(Tmt)dfrA3	(Tmt)dfrA5	(Tmt)dfrA8	AAC(3)-IId	AAC3	ACRA	ACRB	ACRD
SRR4788263	London 2004 - 2006 Outbreak	2005	3.1	3	53.16	75.6	.	96.27	.	.	.	100	.	.	.	100	100	100	100	.	.	.	.	.	.	.	.	.	.	.	100	.	.	100	.	100	.	100	.	.	.	.	.	.	.	.	100	100	100
SRR5024465	London 2004 - 2006 Outbreak	2006	3.1	3	48.86	68.63	.	96.27	.	.	.	100	.	.	.	100	100	100	100	.	.	.	.	.	.	100	.	.	.	.	.	.	.	100	.	100	.	100	.	.	.	.	.	.	.	.	100	100	100
SRR5006070	London 2004 - 2006 Outbreak	2005	3.1	3	48.06	67.19	.	96.27	.	.	.	100	.	.	.	100	100	100	100	.	.	.	.	.	.	100	.	.	.	.	.	.	.	100	.	88.47	.	100	.	.	.	.	.	.	.	.	100	100	100
SRR5018320	London 2004 - 2006 Outbreak	2004	3.1	3	48.63	68.27	.	96.27	.	.	.	100	.	.	.	100	100	100	100	.	.	.	.	.	.	100	.	.	.	.	.	.	.	100	.	100	.	100	.	.	.	.	.	.	.	.	100	100	100
SRR4787190	London 2004 - 2006 Outbreak	2004	3.1	3	48.1	67.36	.	.	.	.	.	.	.	.	.	100	100	100	100	.	.	.	.	.	.	100	.	.	.	.	.	.	.	.	.	.	.	.	.	.	.	.	.	.	.	.	100	100	100
SRR4787440	London 2004 - 2006 Outbreak	2006	3.1	3	46.12	59.42	.	.	.	.	.	.	.	.	.	100	100	100	100	.	.	.	.	.	.	.	.	.	.	.	.	.	.	.	.	.	.	.	.	.	.	.	.	.	.	.	100	100	100
SRR5018276	London 2004 - 2006 Outbreak	2005	3.1	3	46.81	60.03	.	.	.	.	.	.	.	.	.	100	100	100	100	.	.	.	.	.	.	.	.	.	.	.	.	.	.	.	.	.	.	.	.	.	.	.	.	.	.	.	100	100	100
SRR4787393	London 2004 - 2006 Outbreak	2004	3.1	3	46.45	59.68	.	.	.	.	.	.	.	.	.	100	100	100	100	.	.	.	.	.	.	.	.	.	.	.	.	.	.	.	.	.	.	.	.	.	.	.	.	.	.	.	100	100	100
SRR4897556	London 2004 - 2006 Outbreak	2004	3.1	3	46.59	59.66	.	.	.	.	.	.	.	.	.	100	100	100	100	.	.	.	.	.	.	.	.	.	.	.	.	.	.	.	.	.	.	.	.	.	.	.	.	.	.	.	100	100	100
SRR4787157	London 2004 - 2006 Outbreak	2005	3.1	3	46.49	59.72	.	.	.	.	.	.	.	.	.	100	100	100	100	.	.	.	.	.	.	.	.	.	.	.	.	.	.	.	.	.	.	.	.	.	.	.	.	.	.	.	100	100	100
SRR4787172	London 2004 - 2006 Outbreak	2005	3.1	3	48.02	67.54	.	.	.	.	.	.	.	.	.	100	100	100	100	.	.	.	.	.	.	100	.	.	.	.	.	.	.	.	.	.	.	.	.	.	.	.	.	.	.	.	100	100	100
SRR4788104	London 2004 - 2006 Outbreak	2004	3.1	3	42.97	55.94	.	.	.	.	.	.	.	.	.	100	100	100	100	.	.	.	.	.	.	.	.	.	.	.	.	.	.	.	.	.	.	.	.	.	.	.	.	.	.	.	100	100	100
SRR4787757	London 2004 - 2006 Outbreak	2004	3.1	3	48.18	67.36	.	.	.	.	.	.	.	.	.	100	100	100	100	.	.	.	.	.	.	100	.	.	.	.	.	.	.	.	.	.	.	.	.	.	.	.	.	.	.	.	100	100	100
SRR4897568	London 2004 - 2006 Outbreak	2004	3.1	3	46.67	59.97	.	.	.	.	.	.	.	.	.	100	100	100	100	.	.	.	.	.	.	.	.	.	.	.	.	.	.	.	.	.	.	.	.	.	.	.	.	.	.	.	100	100	100
SRR7886163	Reference isolate	2018	3.6.1.1.2	3	71.65	78.25	.	.	.	100	.	100	.	.	.	100	100	100	100	.	.	.	.	100	.	.	.	.	.	100	100	.	100	.	.	.	.	100	.	.	100	.	.	.	.	.	100	100	100
SRR7886015	Reference isolate	2016	3.7.29.1.2.1	3	71.34	80.91	.	96.27	.	100	.	100	.	100	100	100	100	100	100	.	.	.	.	100	.	.	.	.	.	100	100	.	100	100	87.45	.	97.7	100	.	.	100	.	.	.	.	.	100	100	100
ERR1364233	Reference isolate	2011	3.6.1.1.3.1	3	9.58	27.94	.	.	.	.	.	100	.	100	100	100	100	100	100	.	.	.	.	.	.	.	.	.	.	.	.	.	.	100	97.8	.	100	100	.	.	.	.	.	.	.	.	100	100	100
ERR1364176	Reference isolate	2009	3.7.21	3	9.76	25.08	.	96.27	.	.	.	100	.	.	.	100	100	100	100	.	.	.	.	.	.	.	.	.	.	.	.	.	.	.	.	.	.	100	.	.	.	.	.	.	.	.	100	100	100
ERR047229	Reference isolate	2010	3.7.29.1.4	3	11.19	19.82	.	96.27	.	.	.	100	.	100	100	100	100	100	100	.	.	.	.	.	.	.	.	.	.	.	.	.	.	100	100	.	100	100	.	.	.	.	.	.	.	.	100	100	100
ERR028672	Reference isolate	2006	2.1.8	2	30.34	42.08	.	.	.	.	.	.	.	100	100	100	100	100	100	.	.	.	.	100	.	.	.	.	.	.	.	.	.	100	.	100	.	.	.	.	.	.	.	100	.	.	100	100	100
SRR7886187	Reference isolate	2017	2.6.2	2	3.3	9.42	.	.	.	.	.	.	.	.	.	100	100	100	100	.	.	.	.	.	.	.	.	.	.	.	.	.	.	.	.	.	.	.	.	.	.	.	.	.	.	.	100	100	100
SRR7886096	Reference isolate	2016	3.7.24	3	11.97	21.54	.	96.27	.	.	.	100	.	.	.	100	100	100	100	100	.	.	.	.	.	.	.	.	100	.	.	.	.	.	.	.	.	100	.	.	.	.	.	.	.	.	100	100	100
ERR200518	Reference isolate	2002	2.12.1	2	40.47	63.91	.	96.27	.	.	.	100	.	.	.	100	100	100	100	.	.	.	.	100	.	.	.	.	.	.	.	.	.	100	.	.	.	100	.	.	.	.	.	.	.	.	100	100	100
ERR028706	Reference isolate	1997	2.1.5	2	3.06	9.49	.	.	.	.	.	.	.	.	.	100	100	100	100	.	.	.	.	.	.	.	.	.	.	.	.	.	.	.	.	.	.	.	.	.	.	.	.	.	.	.	100	100	100
SRR7885865	Reference isolate	2017	2.7.2	2	3.25	8.91	.	.	.	.	.	.	.	.	.	100	100	100	100	.	.	.	.	.	.	.	.	.	.	.	.	.	.	.	.	.	.	.	.	.	.	.	.	.	.	.	100	100	100
ERR1364246	Reference isolate	2011	2.3	2	3.52	9.49	.	.	.	.	.	.	.	.	.	100	100	100	100	.	.	.	.	.	.	.	.	.	.	.	.	.	.	100	.	.	.	.	.	.	.	.	.	.	.	.	100	100	100
ERR1364174	Reference isolate	2009	2.1.1	2	13.81	26.35	.	.	.	.	.	.	.	.	87.57	100	100	100	100	.	.	.	.	.	.	.	.	100	.	.	.	.	.	100	.	.	.	.	.	100	.	.	.	.	.	.	100	100	100
ERR1364308	Reference isolate	2014	2.10.2	2	3.34	9.35	.	.	.	.	.	.	.	.	.	100	100	100	100	.	.	.	.	.	.	.	.	.	.	.	.	.	.	.	.	.	.	.	.	.	.	.	.	.	.	.	100	100	100
SRR7886376	Reference isolate	2017	2.10.1	2	8.76	23.07	.	96.27	.	.	.	100	.	100	100	100	100	100	100	.	.	.	.	.	.	.	.	.	.	.	.	.	.	100	.	.	.	100	.	.	.	.	.	.	.	.	100	100	100
ERR1009138	Reference isolate	1997	5.1.5	5	17.63	37.03	.	96.27	.	.	.	100	.	.	.	100	100	100	100	.	.	.	.	.	.	100	.	.	.	.	.	.	.	.	.	100	.	100	.	.	.	.	.	.	.	.	100	100	100
SRR7886255	Reference isolate	2017	2.4.3	2	46.43	58.46	.	.	.	.	.	.	.	.	100	100	100	100	100	.	.	.	.	.	.	.	.	.	.	.	.	.	.	100	.	.	.	.	.	100	.	.	.	.	.	.	100	100	100
SRR7885867	Reference isolate	2017	2.7.3	2	3.7	9.09	.	.	.	.	.	.	.	.	100	100	100	100	100	.	.	.	.	.	.	.	.	.	.	.	.	.	.	100	.	.	.	.	.	100	.	.	.	.	.	.	100	100	100
SRR7885955	Reference isolate	2016	2.1.7	2	14.02	25.34	.	.	.	.	.	.	.	.	87.57	100	100	100	100	.	.	.	.	.	.	.	.	100	.	.	.	.	.	100	.	.	.	.	.	100	.	.	.	.	.	.	100	100	100
ERR1009145	Reference isolate	2000	5.1.1	5	16.42	29.17	.	96.27	.	.	.	100	.	.	.	100	100	100	100	.	.	.	.	.	.	.	.	.	.	.	.	.	.	.	.	100	.	100	.	.	.	.	.	.	.	.	100	100	100
ERR1009129	Reference isolate	2000	5.1.4	5	16.46	29.55	.	96.27	.	.	.	100	.	.	.	100	100	100	100	.	.	.	.	.	.	.	.	.	.	.	.	.	.	.	.	100	.	100	.	.	.	.	.	.	.	.	100	100	100
ERR1364146	Reference isolate	2008	3.7.11	3	3.54	12.98	.	96.27	.	.	.	100	.	100	100	100	100	100	100	.	.	.	.	.	.	.	.	.	.	.	.	.	.	100	97.8	.	100	100	.	.	.	.	.	.	.	.	100	100	100
SRR7886366	Reference isolate	2016	1.4	1	45.03	59.13	.	.	.	.	.	.	.	.	.	100	100	100	100	.	.	.	.	.	.	.	.	.	.	.	.	.	.	.	.	.	.	.	.	.	.	.	.	.	.	.	100	100	100
ERR1364175	Reference isolate	2009	1.5.1	1	41.45	58.86	.	.	.	.	.	.	.	.	.	100	100	100	100	.	.	.	.	.	.	.	.	.	.	.	.	.	.	98.53	.	.	.	.	.	.	.	.	.	.	.	.	100	100	100
SRR7885873	Reference isolate	2017	2.7.4	2	9.95	8.99	.	96.87	.	.	.	.	.	.	100	100	100	100	100	.	.	100	.	.	.	.	.	.	.	.	.	100	.	100	.	100	.	.	.	100	.	.	.	.	.	.	100	100	100
ERR1541615	Reference isolate	2014	3.6.2	3	19.84	22.14	.	96.51	.	.	.	100	.	100	97.37	100	100	100	100	.	.	.	.	.	.	.	.	.	.	.	.	.	100	100	97.80;97.80	.	100.00;100.00	100.00;100.00	.	.	.	.	.	.	.	.	100	100	100
SRR7886094	Reference isolate	2016	3.6.4	3	3.39	9.07	.	.	.	.	.	100	.	.	.	100	100	100	100	.	.	.	.	.	.	.	.	.	.	.	.	.	.	.	.	.	.	100	.	.	.	.	.	.	.	.	100	100	100
ERR1541604	Reference isolate	2014	3.7.15	3	3.81	13.4	.	96.27	.	.	.	100	.	100	100	100	100	100	100	.	.	.	.	.	.	.	.	.	.	.	.	.	.	100	.	.	100	100	.	.	.	.	.	.	.	.	100	100	100
ERR1364235	Reference isolate	2011	3.7.16	3	3.4	13.01	.	96.27	.	.	.	100	.	100	100	100	100	100	100	.	.	.	.	.	.	.	.	.	.	.	.	.	.	100	97.8	.	100	100	.	.	.	.	.	.	.	.	100	100	100
ERR1364151	Reference isolate	2008	3.7.27	3	3.53	13.24	.	96.27	.	.	.	100	.	100	100	100	100	100	100	.	.	.	.	.	.	.	.	.	.	.	.	.	.	100	97.8	.	100	100	.	.	.	.	.	.	.	.	100	100	100
ERR1364304	Reference isolate	2014	3.7.4	3	4.03	13.46	.	96.27	.	.	.	100	.	100	100	100	100	100	100	.	.	.	.	.	.	.	.	.	.	.	.	.	.	100	97.8	.	100	100	.	.	.	.	.	.	.	.	100	100	100
ERR1364284	Reference isolate	2013	3.7.26	3	10.02	28.74	.	96.27	.	.	.	100	.	100	100	100	100	100	100	.	.	.	.	.	.	.	.	.	.	.	.	.	.	100	87.14	.	100	100	.	.	.	.	.	.	.	.	100	100	100
ERR039524	Reference isolate	2010	3.7.30.4.1	3	17.14	26.32	.	96.27	.	.	.	100	.	100	87.57	100	100	100	100	.	.	.	.	.	.	.	.	.	.	.	.	.	.	100	.	.	.	100	.	.	.	.	.	.	.	.	100	100	100
ERR1364286	Reference isolate	2013	3.6.1	3	18.96	41.82	.	.	.	.	.	100	.	100	100	100	100	100	100	.	.	.	.	100	.	.	.	.	.	.	.	.	.	100	97.8	.	100	100	.	.	.	.	.	.	.	.	100	100	100
SRR7886043	Reference isolate	2016	3.7.29.1.4.1	3	56.36	77.59	.	96.27	.	.	.	100	.	100	100	100	100	100	100	.	100	.	.	.	.	.	.	.	.	.	99.67	.	.	100	100	.	100	100	.	.	.	.	.	.	.	.	100	100	100
ERR1364190	Reference isolate	2009	3.7.8	3	3.52	12.92	.	96.27	.	.	.	100	.	100	.	100	100	100	100	.	.	.	.	.	.	.	.	.	.	.	.	.	.	100	97.8	.	100	100	.	.	.	.	.	.	.	.	100	100	100
ERR316304	Reference isolate	2008	2.12.4	2	7.61	10.77	.	96.27	.	.	.	100	.	.	.	100	100	100	100	.	.	.	100	.	.	.	.	.	.	.	.	.	100	.	.	100	.	100	.	.	.	.	.	.	.	.	100	100	100
SRR7886167	Reference isolate	2018	3.6.3	3	54.92	79.81	.	.	.	.	.	100	.	100	94.86	100	100	100	100	100	.	.	.	.	.	.	.	.	100	.	100	.	.	100	97.8	.	100	100	.	.	.	.	.	.	.	.	100	100	100
ERR1364222	Reference isolate	2010	3.7.19	3	11.44	19.42	.	96.27	.	.	.	100	.	100	100	100	100	100	100	.	.	.	.	.	.	.	.	.	.	.	.	.	.	100	97.8	.	100	100	.	.	.	.	.	.	.	.	100	100	100
SRR7885939	Reference isolate	2017	3.6.1.1.3	3	55.36	78.02	.	.	.	.	.	100	.	100	100	100	100	100	100	.	.	.	.	.	.	.	100	.	.	100	99.67	.	.	100	97.8	.	100	100	.	.	.	.	.	.	.	.	100	100	100
ERR1364271	Reference isolate	2012	3.7.10	3	11.7	20.49	.	96.27	.	.	.	100	.	100	100	100	100	100	100	.	.	.	.	.	.	.	.	.	.	.	.	.	.	100	97.8	.	97.7	100	.	.	.	.	.	.	.	.	100	100	100
ERR1364160	Reference isolate	2008	3.7.20	3	3.35	9.41	.	96.27	.	.	.	100	.	.	.	100	100	100	100	.	.	.	.	.	.	.	.	.	.	.	.	.	.	.	.	.	.	100	.	.	.	.	.	.	.	.	100	100	100
ERR1364187	Reference isolate	2009	3.7.25	3	16.61	33.21	.	96.27	.	.	.	100	.	100	100	100	100	100	100	.	.	.	.	.	.	.	.	.	.	.	.	.	.	100	97.8	.	100	100	.	.	.	.	.	.	.	.	100	100	100
SRR7886309	Reference isolate	2016	3.7.31	3	8.33	19.1	.	.	.	.	.	.	.	.	.	100	100	100	100	.	.	.	.	100	.	.	.	.	.	.	.	.	.	100	.	.	.	.	.	.	.	.	100	.	.	.	100	100	100
ERR047444	Reference isolate	2009	3.7.29.1.1.2	3	16.52	34.42	.	96.27	.	.	.	100	.	.	.	100	100	100	100	100	.	.	.	100	.	.	.	.	.	.	.	.	.	.	.	.	.	100	.	.	.	.	.	.	.	.	100	100	100
ERR1364211	Reference isolate	2010	3.7.6	3	24.41	32.96	100	96.27	.	.	.	100	.	100	100	100	100	100	100	100	.	.	.	100	.	.	.	.	.	.	.	.	.	100	100	.	100	100	100	.	.	.	.	.	100	100	100	100	100
ERR1364182	Reference isolate	2009	3.7.12	3	12.1	20.22	.	96.27	.	.	.	100	.	100	100	100	100	100	100	.	.	.	.	.	.	.	.	.	.	.	.	.	.	100	97.8	.	100	100	.	.	.	.	.	.	.	.	100	100	100
ERR200503	Reference isolate	2005	2.11.1	2	3.36	9.32	.	.	.	.	.	.	.	.	.	100	100	100	100	.	.	.	.	.	.	.	.	.	.	.	.	.	.	.	.	.	.	.	.	.	.	.	.	.	.	.	100	100	100
ERR047266	Reference isolate	2009	3.7.29.1.1.1	3	47.91	64.33	.	96.27	.	.	.	100	.	100	100	100	100	100	100	.	100	.	.	.	.	.	.	.	.	.	.	.	.	100	97.8	.	97.7	100	.	.	.	.	.	.	.	.	100	100	100
ERR591157	Reference isolate	2011	3.6.1.1	3	3.62	13.12	.	.	.	.	.	100	.	100	100	100	100	100	100	.	.	.	.	.	.	.	.	.	.	.	.	.	.	100	97.8	.	100	100	.	.	.	.	.	.	.	.	100	100	100
ERR200506	Reference isolate	2004	2.10.3	2	9.24	24.29	.	.	.	.	.	.	.	.	.	100	100	100	100	.	.	.	.	.	.	.	.	.	.	.	.	.	.	.	.	.	.	.	.	.	.	.	.	.	.	.	100	100	100
ERR028685	Reference isolate	2002	3.4.5	3	16.51	29.85	.	96.27	.	.	.	100	.	.	.	100	100	100	100	.	.	.	.	.	.	.	.	.	.	.	.	.	.	100	.	100	.	100	.	.	.	.	.	.	.	.	100	100	100
SRR7886402	Reference isolate	2017	3.6.1.1.1	3	10.07	28.4	.	.	.	.	.	100	.	100	.	100	100	100	100	.	.	.	.	.	.	.	.	.	.	.	.	.	.	100	97.8	.	100	100	.	.	.	.	.	.	.	.	100	100	100
ERR212338	Reference isolate	1999	5.1.2	5	12.43	23.5	.	96.27	.	.	.	100	.	.	.	100	100	100	100	.	.	.	.	.	.	100	.	.	.	.	.	.	.	100	.	100	.	100	.	.	.	.	.	.	.	.	100	100	100
ERR047450	Reference isolate	2009	3.7.29.1	3	6.01	20.66	.	96.27	.	.	.	100	.	100	100	100	100	100	100	.	.	.	.	.	.	.	.	.	.	.	.	.	.	100	97.8	.	97.7	100	.	.	.	.	.	.	.	.	100	100	100
SRR7885956	Reference isolate	2016	2.4.2	2	46.52	59.14	.	.	.	.	.	.	.	.	100	100	100	100	100	.	.	.	.	.	.	.	.	.	.	.	.	.	.	100	.	.	.	.	.	100	.	.	.	.	.	.	100	100	100
SRR7885870	Reference isolate	2017	2.6.1	2	3.11	8.57	.	.	.	.	.	.	.	.	.	100	100	100	100	.	.	.	.	.	.	.	.	.	.	.	.	.	.	100	.	.	.	.	.	.	.	100	.	.	.	.	100	100	100
SRR3531685	Reference isolate	2015	3.7.29.1.2	3	9.61	24.85	.	96.27	.	.	.	100	.	.	.	100	100	100	100	.	.	.	.	.	.	.	.	.	.	.	.	.	.	.	.	.	.	100	.	.	.	.	.	.	.	.	100	100	100
ERR190781	Reference isolate	2001	3.7.5	3	16.34	28.27	.	96.27	.	.	.	100	.	100	100	100	100	100	100	.	.	.	.	100	.	.	.	.	.	.	.	.	100	.	97.8	.	100	100	.	.	.	.	100	.	.	.	100	100	100
ERR200507	Reference isolate	2006	2.10.4	2	3.24	9.09	.	.	.	.	.	.	.	.	.	100	100	100	100	.	.	.	.	.	.	.	.	.	.	.	.	.	.	.	.	.	.	.	.	.	.	.	.	.	.	.	100	100	100
ERR200523	Reference isolate	2002	2.12.3	2	3.25	9.13	.	.	.	.	.	.	.	.	.	100	100	100	100	.	.	.	.	.	.	.	.	.	.	.	.	.	.	100	.	.	.	.	.	.	.	.	.	.	.	.	100	100	100
ERR042775	Reference isolate	2002	3.7.30.4	3	14.79	24.88	.	96.27	.	.	.	100	.	100	87.57	100	100	100	100	.	.	.	.	.	97.91	.	.	.	.	.	.	.	.	100	.	.	.	100	.	.	.	.	.	.	.	.	100	100	100
ERR200524	Reference isolate	2003	5.1.6	5	22.26	30.03	.	.	.	.	.	.	.	100	100	100	100	100	100	.	.	.	.	100	.	.	.	.	.	.	.	.	.	100	.	.	.	.	.	.	.	.	.	100	.	.	100	100	100
ERR200511	Reference isolate	2009	2.10.5	2	3.12	9.11	.	.	.	.	.	.	.	.	.	100	100	100	100	.	.	.	.	.	.	.	.	.	.	.	.	.	.	.	.	.	.	.	.	.	.	.	.	.	.	.	100	100	100
ERR200508	Reference isolate	2009	2.9.2	2	3.69	9.21	.	.	.	.	.	.	.	100	100	100	100	100	100	.	.	.	.	.	.	.	.	.	.	.	.	.	.	100	.	.	.	.	.	.	.	.	.	.	.	.	100	100	100
ERR047304	Reference isolate	1995	3.3	3	24.1	30.28	.	96.87	.	.	.	.	.	100	100	100	100	100	100	.	.	100	.	.	.	.	.	.	.	.	.	100	97.62	100	.	100	.	.	.	.	.	.	100	.	.	.	100	100	100
ERR316282	Reference isolate	NA	5.1.3	5	12.64	18.77	.	96.27	.	.	.	100	.	.	.	100	100	100	100	.	.	.	.	.	.	100	.	.	.	.	.	.	.	100	.	100	.	100	.	.	.	.	.	.	.	.	100	100	100
ERR200468	Reference isolate	2005	3.7.23	3	8.85	26.55	.	96.27	.	.	.	100	.	100	100	100	100	100	100	.	.	.	.	.	.	.	.	.	.	.	.	.	.	100	.	.	100	100	.	.	.	.	.	.	.	.	100	100	100
ERR316218	Reference isolate	2011	3.4.3	3	6.04	17.02	.	.	.	.	.	.	.	100	100	100	100	100	100	.	.	.	.	.	.	.	.	.	.	.	.	.	.	100	97.8	.	100	.	.	.	.	.	.	.	.	.	100	100	100
ERR200519	Reference isolate	2002	2.12.2	2	39.48	57.45	.	96.27	.	.	.	100	.	.	.	100	100	100	100	.	.	.	.	.	.	.	.	.	.	.	.	.	.	100	.	.	.	100	.	.	.	.	.	.	.	.	100	100	100
ERR316322	Reference isolate	2003	3.4.4	3	4.48	13.46	.	.	.	.	.	.	.	.	.	100	100	100	100	.	.	.	.	.	.	.	.	.	.	.	.	.	.	.	.	.	.	.	.	.	.	.	.	.	.	.	100	100	100
SRR7886323	Reference isolate	2017	3.7.18	3	11.53	19.14	.	96.27	.	.	.	100	.	100	100	100	100	100	100	.	.	.	.	.	.	.	.	.	.	.	.	.	.	100	.	.	100	100	.	.	.	.	.	.	.	.	100	100	100
ERR200505	Reference isolate	2011	3.4.2	3	4.41	11.12	.	.	.	.	.	.	.	.	87.57	100	100	100	100	.	.	.	.	.	100	.	.	.	.	.	.	.	.	100	.	.	.	.	.	100	.	.	.	.	.	.	100	100	100
ERR1516073	Reference isolate	2010	3.7.28	3	3.67	9.8	.	96.27	.	.	.	100	.	.	.	100	100	100	100	.	.	.	.	.	.	.	.	.	.	.	.	.	.	.	.	.	.	100	.	.	.	.	.	.	.	.	100	100	100
ERR316313	Reference isolate	2000	2.10.7	2	3.5	8.83	.	96.27	.	.	.	100	.	.	.	100	100	100	100	.	.	.	.	.	.	.	.	.	.	.	.	.	.	100	.	.	.	100	.	.	.	.	.	.	.	.	100	100	100
ERR028695	Reference isolate	2001	3.7.30.3	3	16.38	33.08	.	96.27	.	.	.	100	.	100	100	100	100	100	100	.	.	.	.	.	.	.	.	.	.	.	.	.	.	100	97.8	.	100	100	.	.	.	.	.	.	.	.	100	100	100
ERR200479	Reference isolate	2008	3.7.22	3	3.34	12.59	.	96.27	.	.	.	100	.	100	100	100	100	100	100	.	.	.	.	.	.	.	.	.	.	.	.	.	.	100	97.8	.	100	100	.	.	.	.	.	.	.	.	100	100	100
ERR025732	Reference isolate	1943	3.2	3	9.97	14.24	.	.	.	.	.	.	.	.	.	100	100	100	100	.	.	.	.	.	.	.	.	.	.	.	.	.	.	.	.	.	.	.	.	.	.	.	.	.	.	.	100	100	100
ERR200520	Reference isolate	2002	2.10.6	2	46.33	65.68	.	.	.	.	.	.	.	100	100	100	100	100	100	.	.	.	.	100	.	.	.	.	.	.	.	.	.	100	.	.	.	.	.	.	.	.	.	100	.	.	100	100	100
SRR7886330	Reference isolate	2016	3.7.3	3	16.61	28.99	.	96.27	.	.	.	100	.	.	.	100	100	100	100	.	.	.	.	.	.	.	.	.	.	.	.	.	.	.	.	.	.	100	.	.	.	.	.	.	.	.	100	100	100
ERR028694	Reference isolate	1990	3.7.32	3	14.04	34.39	.	96.27	.	.	.	100	.	100	86.98	100	100	100	100	.	.	.	.	.	100	.	.	.	.	.	.	.	.	100	97.8	.	100	100	.	.	.	.	.	.	.	.	100	100	100
ERR316321	Reference isolate	2003	2.11.3	2	7.6	20.43	.	.	.	.	.	.	.	100	100	100	100	100	100	.	.	.	.	100	.	.	.	.	.	.	.	.	.	100	.	.	.	.	.	.	.	.	.	.	.	.	100	100	100
ERR028688	Reference isolate	2000	3.1	3	3.02	8.54	.	.	.	.	.	.	.	.	.	100	100	100	100	.	.	.	.	.	.	.	.	.	.	.	.	.	.	.	.	.	.	.	.	.	.	.	.	.	.	.	100	100	100
ERR024605	Reference isolate	2006	2.10.8	2	3.09	8.72	.	.	.	.	.	.	.	.	.	100	100	100	100	.	.	.	.	.	.	.	.	.	.	.	.	.	.	.	.	.	.	.	.	.	.	.	.	.	.	.	100	100	100
ERR025753	Reference isolate	1974	2.10.9	2	3.43	8.31	.	.	.	.	.	.	.	100	100	100	100	100	100	.	.	.	.	.	.	.	.	.	.	.	.	.	.	100	.	.	.	.	.	.	.	.	.	.	.	.	100	100	100
ERR025761	Reference isolate	1998	3.5	3	9.07	8.39	.	96.87	.	.	.	.	.	.	.	100	100	100	100	.	.	100	.	.	.	.	.	.	.	.	.	100	.	.	.	100	.	.	.	.	.	.	.	.	.	.	100	100	100
ERR047428	Reference isolate	2008	3.7.29.1.3	3	3.95	12.42	.	96.27	.	.	.	100	.	.	.	100	99.82	100	100	.	.	.	.	.	.	.	.	.	.	.	.	.	.	.	.	.	.	100	.	.	.	.	.	.	.	.	100	100	100
ERR025716	Reference isolate	1979	3.9	3	8.68	23.19	.	.	.	.	100	.	100	.	.	100	100	100	100	.	.	.	.	.	.	.	.	.	.	.	.	.	.	.	.	.	.	.	.	.	.	.	.	.	.	.	100	100	100
ERR025755	Reference isolate	1974	1.6.2	1	30.74	43.01	.	.	.	.	.	.	.	.	.	100	100	100	100	.	.	.	.	.	.	.	.	.	.	.	.	.	.	.	.	.	.	.	.	.	.	.	.	.	.	.	100	100	100
ERR024606	Reference isolate	2007	1.1	1	11.36	21.13	.	.	.	.	.	.	.	.	87.1	100	100	100	100	.	.	.	.	.	100	.	.	.	.	.	.	.	.	100	.	.	.	.	.	100	.	.	.	.	.	.	100	100	100
ERR025749	Reference isolate	1973	3.1	3	3.08	8.77	.	.	.	.	.	.	.	.	.	100	100	100	100	.	.	.	.	.	.	.	.	.	.	.	.	.	.	.	.	.	.	.	.	.	.	.	.	.	.	.	100	100	100
ERR025750	Reference isolate	1973	3.8	3	2.8	7.65	.	.	.	.	.	.	.	.	.	100	88.01	100	100	.	.	.	.	.	.	.	.	.	.	.	.	.	.	.	.	.	.	.	.	.	.	.	.	.	.	.	100	80.57	100
ERR025754	Reference isolate	1974	1.5.2	1	31.22	47.54	.	.	.	.	.	.	.	.	.	100	100	100	100	.	.	.	.	.	.	.	.	.	.	.	.	.	.	100	.	100	.	.	.	.	.	.	.	.	.	.	100	100	100
ERR025758	Reference isolate	1998	3.7.33	3	2.97	8.29	.	.	.	.	.	.	.	.	.	100	100	100	100	.	.	.	.	.	.	.	.	.	.	.	.	.	.	.	.	.	.	.	.	.	.	.	.	.	.	.	100	100	100
ERR025724	Reference isolate	1947	2.9.1	2	2.9	7.92	.	.	.	.	.	.	.	.	.	100	100	100	100	.	.	.	.	.	.	.	.	.	.	.	.	.	.	.	.	.	.	.	.	.	.	.	.	.	.	.	100	100	100
ERR025718	Reference isolate	2002	3.7.1	3	8.56	26.52	.	96.27	.	.	.	100	.	100	100	100	100	100	100	.	.	.	.	.	.	.	.	.	.	.	.	.	.	100	97.8	.	100	100	.	.	.	.	.	.	.	.	100	100	100
ERR025762	Reference isolate	1998	2.5.2	2	8.08	22.31	.	.	.	.	.	.	.	.	.	100	100	100	100	.	.	.	.	.	.	.	.	.	.	.	.	.	.	.	.	.	.	.	.	.	.	.	.	.	.	.	100	100	100
ERR025765	Reference isolate	2000	1.5.3	1	30.98	44.63	.	.	.	.	.	.	.	.	.	100	100	100	100	.	.	.	.	.	.	.	.	.	.	.	.	.	100	.	.	.	.	.	.	.	.	.	100	.	.	.	100	100	100
ERR025756	Reference isolate	1976	1.6.1	1	2.77	7.17	.	.	.	.	.	.	.	.	.	100	100	100	100	.	.	.	.	.	.	.	.	.	.	.	.	.	.	.	.	.	.	.	.	.	.	.	.	.	.	.	100	100	100
ERR316315	Reference isolate	2002	2.11.2	2	2.78	8.01	.	.	.	.	.	.	.	.	.	100	100	100	100	.	.	.	.	.	.	.	.	.	.	.	.	.	.	.	.	.	.	.	.	.	.	.	.	.	.	.	100	100	100
ERR025710	Reference isolate	2003	3.6	3	6.93	22.25	.	.	.	.	.	100	.	100	100	100	88.71	100	100	.	.	.	.	.	.	.	.	.	.	.	.	.	.	100	97.8	.	100	100	.	.	.	.	.	.	.	.	100	100	100
ERR025691	Reference isolate	1982	2.8.1	2	8.06	22.26	.	.	.	.	.	.	.	.	.	100	100	100	100	.	.	.	.	.	.	.	.	.	.	.	.	.	.	.	.	.	.	.	.	.	.	.	.	.	.	.	100	100	100
ERR025734	Reference isolate	1958	2.4.1	2	27.36	37.61	.	.	.	.	.	.	.	.	.	100	100	100	100	.	.	.	.	.	.	.	.	.	.	.	.	.	.	100	.	.	.	.	.	.	.	.	.	.	.	.	100	100	100
ERR025751	Reference isolate	1973	2.2	2	2.72	6.96	.	.	.	.	.	.	.	.	.	100	86.51	100	100	.	.	.	.	.	.	.	.	.	.	.	.	.	.	.	.	.	.	.	.	.	.	.	.	.	.	.	100	99.11	100
ERR025737	Reference isolate	1959	4	4	6.25	8.65	.	.	.	.	.	.	.	.	.	100	100	100	100	.	.	.	.	.	.	.	.	.	.	.	.	.	.	.	.	.	.	.	.	.	.	.	.	.	.	.	100	100	100
ERR025738	Reference isolate	1960	1.6.3	1	3.92	6.58	.	.	.	.	.	.	.	.	.	100	100	100	100	.	.	.	.	.	.	.	.	.	.	.	.	.	.	.	.	.	.	.	.	.	.	.	.	.	.	.	100	100	100
ERR025759	Reference isolate	2003	3.7.17	3	1.84	6.68	.	96.27	.	.	.	100	.	100	100	100	100	100	100	.	.	.	.	.	.	.	.	.	.	.	.	.	.	100	97.8	.	100	100	.	.	.	.	.	.	.	.	100	100	100
ERR025727	Reference isolate	1944	2.1.3	2	5.07	7.3	.	.	.	.	.	.	.	.	.	100	100	100	100	.	.	.	.	.	.	.	.	.	.	.	.	.	.	.	.	.	.	.	.	.	.	.	.	.	.	.	100	100	100
ERR025726	Reference isolate	1945	2.1.2	2	3.34	4.49	.	.	.	.	.	.	.	.	.	100	100	100	100	.	.	.	.	.	.	.	.	.	.	.	.	.	.	.	.	.	.	.	.	.	.	.	.	.	.	.	100	100	100
ERR024604	Reference isolate	2004	2.5.1	2	1.87	3.96	.	.	.	.	.	.	.	.	.	100	100	100	100	.	.	.	.	.	.	.	.	.	.	.	.	.	.	.	.	.	.	.	.	.	.	.	.	.	.	.	100	100	100
ERR019815	Reference isolate	2000	3.7.29	3	0.58	3.17	.	96.27	.	.	.	100	.	100	100	100	100	.	100	.	.	.	.	.	.	.	.	.	.	.	.	.	.	100	97.8	.	100	100	.	.	.	.	.	.	.	.	83.92	100	95.25
ERR019762	Reference isolate	1995	3.7.13	3	0.59	3.94	.	96.27	.	.	.	100	.	100	100	100	100	.	84.2	.	.	.	.	.	.	.	.	.	.	.	.	.	.	100	97.8	.	100	100	.	.	.	.	.	.	.	.	100	.	100
ERR024078	Reference isolate	2000	3.4.6	3	1.21	6.44	.	96.27	.	.	.	100	.	.	.	100	100	100	100	.	.	.	.	.	.	.	.	.	.	.	.	.	.	.	.	.	.	.	.	.	.	.	.	.	.	.	100	100	100
ERR024065	Reference isolate	1991	2.1.6	2	1.68	7.88	.	.	.	.	.	.	.	.	.	100	100	100	100	.	.	.	.	.	100	.	.	.	.	.	.	.	.	.	.	.	.	.	.	.	.	.	.	.	.	.	100	100	100
ERR025735	Reference isolate	1967	2.1.4	2	0.87	1.34	.	.	.	.	.	.	.	.	.	100	100	100	100	.	.	.	.	.	.	.	.	.	.	.	.	.	.	.	.	.	.	.	.	.	.	.	.	.	.	.	100	100	94.25
ERR019772	Reference isolate	1995	3.7.14	3	0.09	1.47	.	96.27	.	.	.	100	.	100	100	100	99.82	.	100	.	.	.	.	.	.	.	.	.	.	.	.	.	.	100	97.8	.	100	100	.	.	.	.	.	.	.	.	100	.	100
ERR019813	Reference isolate	2000	1.3	1	1.04	1.48	.	.	.	.	.	.	.	.	.	100	.	.	.	.	.	.	.	.	.	.	.	.	.	.	.	.	.	.	.	.	.	.	.	.	.	.	.	.	.	.	.	.	.
ERR025722	Reference isolate	1945	1.6.4	1	0.12	0.88	.	.	.	.	.	.	.	.	.	.	90.12	100	100	.	.	.	.	.	.	.	.	.	.	.	.	.	.	.	.	.	.	.	.	.	.	.	.	.	.	.	100	86.1	97.78
ERR025748	Reference isolate	1997	3.7.30.2	3	0.27	2.2	.	96.27	.	.	.	100	.	.	.	100	100	100	81.09	.	.	.	.	.	.	.	.	.	.	.	.	.	.	.	.	.	.	100	.	.	.	.	.	.	.	.	100	100	100
ERR017671	Reference isolate	2007	1.2	1	14.55	26.85	.	.	100	.	.	.	.	100	100	.	.	.	100	.	.	.	.	100	.	.	.	.	.	.	100	.	.	88.97	100	.	100	.	100	.	.	.	.	.	.	.	.	.	.
ERR14905473	Berlin 2000 - 2002 Outbreak	2002	3.1	3	14.01	24.75	.	96.27	.	.	.	100	.	100.00;100.00;100.00	100.00;100.00;100.00	100	100	100	100	.	.	.	.	.	.	100	.	.	.	.	.	.	.	100.00;100.00;100.00;100.00	.	100	.	100	.	.	.	.	.	.	.	.	100	100	100
ERR14905472	Berlin 2000 - 2002 Outbreak	2002	3.1	3	13.94	24.49	.	96.27	.	.	.	100	.	100.00;100.00;100.00	100.00;100.00;100.00	100	100	100	100	.	.	.	.	.	.	100	.	.	.	.	.	.	.	100.00;100.00;100.00;100.00	.	100	.	100	.	.	.	.	.	.	.	.	100	100	100
ERR14905467	Berlin 2000 - 2002 Outbreak	2002	3.1	3	18.68	31.73	.	96.27	.	.	.	100	.	100	100	100	100	100	100	.	.	.	.	.	.	.	.	.	.	.	100	.	.	100	.	100	.	100	.	.	.	.	.	.	.	.	100	100	100
ERR14905468	Berlin 2000 - 2002 Outbreak	2002	3.1	3	18.73	31.89	.	96.27	.	.	.	100	.	100	100	100	100	100	100	.	.	.	.	100	.	.	.	.	.	.	100	.	.	100	.	100	.	100	.	.	.	.	.	.	.	.	100	100	100
ERR14905466	Berlin 2000 - 2002 Outbreak	2000	3.1	3	18.92	31.98	.	96.27	.	.	.	100	.	100	100	100	100	100	100	.	.	.	.	100	.	.	.	.	.	.	100	.	.	100	.	100	.	100	.	.	.	.	.	.	.	.	100	100	100
ERR14905471	Berlin 2000 - 2002 Outbreak	2002	3.1	3	18.78	31.64	.	96.27	.	.	.	100	.	100	100	100	100	100	100	.	.	.	.	100	.	.	.	.	.	.	100	.	.	100	.	100	.	100	.	.	.	.	.	.	.	.	100	100	100
ERR14905470	Berlin 2000 - 2002 Outbreak	2002	3.1	3	68.58	76.68	.	96.27	100	.	.	100	.	100	100	100	100	100	100	.	.	.	.	100	.	.	.	.	.	.	100	.	100	100	.	100	.	100	100	.	.	.	.	.	.	.	100	100	100
ERR14905469	Berlin 2000 - 2002 Outbreak	2002	3.1	3	18.74	31.87	.	96.27	.	.	.	100	.	100	100	100	100	100	100	.	.	.	.	100	.	.	.	.	.	.	100	.	.	100	.	100	.	100	.	.	.	.	.	.	.	.	100	100	100
ERR14905465	Berlin 2000 - 2002 Outbreak	2000	3.1	3	18.21	30.82	.	96.27	.	.	.	100	.	100	100	100	100	100	100	.	.	.	.	100	.	.	.	.	.	.	100	.	.	100	.	100	.	100	.	.	.	.	.	.	.	.	100	100	100
[truncated: 518 more columns]

## Sheet: Review_All_Papers
Paper #	Paper	Reviewer 1	Reviewer 2	Reviewer 3	Final Decision
1	Shigella Enteritis Venereally Transmitted	Include	Include		Include
2	Venereal transmission of shigellosis in seattle-king county	Include	Include		Include
4	Clusters of Shigella sonnei in men who have sex with men, British Columbia, 2001.	Include	Include		Include
5	Shigella sonnei outbreak among men who have sex with men - San Francisco, California, 2000-2001 (Morbidity and Mortality Weekly Report)	Include	Include		Include
6	Shigellosis linked to sex Venues, Australia	Include	Include		Include
7	From the Centres for Disease Control and Prevention. Shigella sonnei outbreak among men who have sex with men - San Francisco, California, 2000-20021 (JAMA)	Include	Include		Include
8	Cluster of erythromycin- and ciprofloxacin-resistant Campylobacter jejuni subsp. jejuni from 1999 to 2001 in men who have sex with men, Québec, Canada	Include	Include		Include
9	Shigellosis - A re-emerging sexually transmitted infection: Outbreak in men having sex with men in Berlin	Include	Include		Include
10	Outbreak of Shigella flexneri and Shigella sonnei enterocolitis in men who have sex with men, Quebec, 1999 to 2001.	Include	Include		Include
12	Shigella sonnei outbreak among homosexual men, London	Include	Include		Include
13	Case-control study of shigellosis in San Francisco: The role of sexual transmission and HIV infection	Include	Include		Include
14	Trends in hepatitis A, B, and shigellosis compared with gonorrhea and syphilis in men who have sex with men in Amsterdam, 1992-2006	Include	Include		Include
15	Risk factors for sporadic shigellosis, foodnet 2005	Include	Include		Include
16	Ciprofl oxacin-resistant Shigella sonnei among men who have sex with men, Canada, 2010	Include	Exclude	Include	Include
17	Shigella sonnei outbreak among men who have sex with men in Tokyo.	Include	Include		Include
18	Ongoing outbreak of Shigella flexneri serotype 3a in men who have sex with men in England and Wales, data from 2009-2011	Include	Include		Include
19	Shifting dominance of Shigella species in men who have sex with men	Include	Include		Include
20	High rates of quinolone-resistant strains of Shigella sonnei in HIV-infected MSM	Include	Include		Include
22	Two concurrent enteric disease outbreaks among men who have sex with men, minneapolis-st Paul area	Include	Include		Include
23	Analysis of the epidemiological pattern of Shigellosis in Barcelona between 1988 and 2012: Is it an emerging sexually transmitted infection?	Include	Include		Include
24	Outbreaks of Shigella sonnei infection with decreased susceptibility to azithromycin among men who have sex with men — Chicago and metropolitan minneapolis-St. Paul, 2014	Include	Include		Include
25	Outbreak of locally acquired azithromycin-resistant Shigella flexneri infection in men who have sex with men	Include	Include		Include
27	Shigella flexneri serotype 1 infections in men who have sex with men in Vancouver, Canada	Include	Include		Include
28	Shigella flexneri: A cause of significant morbidity and associated with sexually transmitted infections in men who have sex with men	Include	Include		Include
29	Travel Destinations and Sexual Behavior as Indicators of Antibiotic Resistant Shigella Strains - Victoria, Australia	Include	Include		Include
30	Intercontinental dissemination of azithromycin-resistant shigellosis through sexual transmission: A cross-sectional study	Include	Include		Include
31	Sex, drugs and smart phone applications: Findings from semistructured interviews with men who have sex with men diagnosed with Shigella flexneri 3a in England and Wales	Include	Include		Include
32	The worldwide spread of ciprofloxacin-resistant Shigella sonnei among HIV-infected men who have sex with men, Taiwan	Include	Include		Include
33	Use of whole-genome sequencing for the public health surveillance of Shigella sonnei in England and wales, 2015	Include	Include		Include
34	Shigellosis outbreak among men who have sex with men and homeless persons — Oregon, 2015–2016	Include	Include		Include
35	Multidrug-resistant Campylobacter coli in men who have sex with men, Quebec, Canada, 2015	Include	Include		Include
36	Elevated risk for antimicrobial drug-resistant shigella infection among men who have sex with men, United States, 2011-2015	Include	Include		Include
37	Invasive shigellosis in MSM	Include	Include		Include
38	ESBL-Producing and macrolide-resistant Shigella sonnei infections among men who have sex with men, England, 2015	Include	Exclude	Include	Include
39	Azithromycin-nonsusceptible Shigella flexneri 3a in men who have sex with men, Taiwan, 2015-2016	Include	Include		Include
40	Outbreak of intestinal amoebiasis among men who have sex with men, Barcelona (Spain), October 2016 and January 2017	Include	Include		Include
41	Campylobacter fetus Cluster among Men Who Have Sex with Men, Montreal, Quebec, Canada, 2014-2016	Include	Include		Include
44	Investigating the Geographic Distribution of Shigellosis among Men and Women in Massachusetts: Possible Implications for Men Who Have Sex with Men	Include	Include		Include
47	Use of gender distribution in routine surveillance data to detect potential transmission of gastrointestinal infections among men who have sex with men in England	Include	Include		Include
48	First report of sexually transmitted multi-drug resistant Shigella sonnei infections in Switzerland, investigated by whole genome sequencing	Include	Exclude	Include	Include
49	Use of whole-genome sequencing to identify clusters of Shigella flexneri associated with sexual transmission in men who have sex with men in england: A validation study using linked behavioural data	Include	Include		Include
50	Shigellosis outbreak among MSM living with HIV: A case-control study in Taiwan, 2015-2016	Include	Include		Include
51	Acute Hepatitis A Outbreak Among Men Who Have Sex With Men in Krakow, Poland; February 2017–February 2018	Include	Exclude	Include	Include
52	Extensively drug-resistant shigellosis in Australia among men who have sex with men	Include	Include		Include
53	Persistent transmission of shigellosis in England is associated with a recently emerged multidrug-resistant strain of shigella sonnei	Include	Include		Include
54	Decreased susceptibility to azithromycin in clinical Shigella isolates associated with HIV and sexually transmitted bacterial diseases, Minnesota, USA, 2012–2015	Include	Include		Include
55	Ongoing transmission of Entamoeba histolytica among newly diagnosed people living with HIV in Taiwan, 2009-2018	Include	Include		Include
58	A Multifactorial Approach for Surveillance of Shigella spp. and Entero-Invasive Escherichia coli Is Important for Detecting (Inter)national Clusters	Include	Include		Include
59	Prolonged Outbreak of Multidrug-Resistant Shigella sonnei Harboring blaCTX-M-27 in Victoria, Australia	Include	Include		Include
60	Evaluation of whole-genome sequencing-based subtyping methods for the surveillance of Shigella spp. and the confounding effect of mobile genetic elements in long-term outbreaks	Include	Include		Include
61	Shigella sonnei, an emerging multidrug-resistant sexually transmitted pathogen in Franche-Comté, France	Include	Include		Include
62	Genomic drivers of multidrug-resistant shigella affecting vulnerable patient populations in the united states and abroad	Include	Include		Include
63	Outbreak of multi-drug-resistant (MDR) Shigella flexneri in northern Australia due to an endemic regional clone acquiring an IncFII plasmid	Include	Include		Include
64	Circulation of multi-drug-resistant Shigella sonnei and Shigella flexneri among men who have sex with men in Barcelona, Spain, 2015–2019	Include	Include		Include
66	Linkage of Whole Genome Sequencing, Epidemiological, and Clinical Data to Understand the Genetic Diversity and Clinical Outcomes of Shigella flexneri among Men Who Have Sex with Men in England	Include	Exclude	Include	Include
68	Genomic epidemiology of persistently circulating MDR Shigella sonnei strains associated with men who have sex with men (MSM) in Belgium (2013–19)	Include	Include		Include
71	Clinical and Genomic Investigation of an International Ceftriaxone- and Azithromycin-Resistant Shigella sonnei Cluster among Men Who Have Sex with Men, Montréal, Canada 2017–2019	Include	Include		Include
72	Characterization of Extended-Spectrum b-Lactamase-Producing Shigella sonnei in Spain: Expanding the Geographic Distribution of Sequence Type 152/CTX-M-27 Clone	Include	Exclude	Exclude	Exclude
73	MDR Shigella sonnei in Spain: An ever-evolving emerging threat?	Include	Include		Include
74	Outbreak of sexually transmitted, extensively drug-resistant Shigella sonnei in the UK, 2021–22: a descriptive epidemiological study	Include	Include		Include
77	Prevalence and risk factors of bacterial enteric pathogens in men who have sex with men: A cross-sectional study at the UK's largest sexual health service	Include	Exclude	Include	Include
79	The changing epidemiology of shigellosis in Australia, 2001–2019	Include	Include		Include
81	Whole-genome sequencing of Shigella for surveillance purposes shows (inter)national relatedness and multidrug resistance in isolates from men who have sex with men	Include	Exclude	Include	Include
82	Increasing trend of antimicrobial resistance in Shigella associated with MSM transmission in Barcelona, 2020-21: outbreak of XRD Shigella sonnei and dissemination of ESBL-producing Shigella flexneri	Include	Include		Include
84	Emergence of extensively drug-resistant and multidrug-resistant Shigella flexneri serotype 2a associated with sexual transmission among gay, bisexual, and other men who have sex with men, in England: a descriptive epidemiological study	Include	Include		Include
85	Genomic reconstruction and directed interventions in a multidrug-resistant Shigellosis outbreak in Seattle, WA, USA: a genomic surveillance study	Include	Include		Include
86	Discovery of a novel sub-lineage of multi-drug resistant Shigella flexneri in Southern California	Include	Include		Include
88	The evolution and international spread of extensively drug resistant Shigella sonnei	Include	Include		Include
3	Shigella infections	Exclude	Exclude		Exclude
11	Trends in infectious diseases and the male to female ratio: Possible clues to changes in behavior among men who have sex with men	Exclude	Exclude		Exclude
21	Gay bowel syndrome': Relic or real (and returning) phenomenon?	Exclude	Exclude		Exclude
26	Ciprofloxacin-resistant Shigella sonnei associated with travel to India	Exclude	Include	Exclude	Exclude
42	Re-emerging and newly recognized sexually transmitted infections: Can prior experiences shed light on future identification and control?	Exclude	Exclude		Exclude
43	Recent epidemiology of sexually transmissible enteric infections in men who have sex with men	Exclude	Exclude		Exclude
45	Shigellosis	Exclude	Exclude		Exclude
46	An outbreak of a rare Shiga-toxin-producing Escherichia coli serotype (O117:H7) among men who have sex with men	Exclude	Include	Exclude	Exclude
56	Shigellosis among Gay and Bisexual Men: A Qualitative Assessment to Examine Knowledge, Attitudes, and Practices	Exclude	Include	Exclude	Exclude
57	International Spread of Multidrug-Resistant Campylobacter coli in Men Who Have Sex with Men in Washington State and Québec, 2015-2018	Exclude	Exclude		Exclude
65	Hepatitis A: Epidemiology, high-risk groups, prevention and research on antiviral treatment	Exclude	Exclude		Exclude
67	Emerging and re-emerging sexually transmitted diseases: A review of epidemiological evidences	Exclude	Exclude		Exclude
69	Preferences for Shigellosis-Related Health Promotion Materials for Gay, Bisexual, and Other Men Who Have Sex with Men: Results from a Qualitative Assessment, Atlanta, GA	Exclude	Include	Exclude	Exclude
70	Enteric Infections in Men Who Have Sex With Men	Exclude	Exclude		Exclude
75	Factors associated with sexually transmitted shigella in men who have sex with men: A systematic review	Exclude	Include	Exclude	Exclude
76	Shigellosis in Taiwan: An old enteric pathogen with changing epidemiology and increasing antimicrobial resistance	Exclude	Include	Exclude	Exclude
78	Attaching a stigma to the LGBTQI+ community should be avoided during the monkeypox epidemic	Exclude	Exclude		Exclude
80	An outbreak of shigellosis in European travellers returning from Cape Verde	Exclude	Include	Exclude	Exclude
83	Antimicrobial resistance in sexually transmitted Shigella in men who have sex with men: A systematic review	Exclude	Include	Exclude	Exclude
87	Resistance in Enteric Shigella and nontyphoidal Salmonella: Emerging concepts	Exclude	Exclude		Exclude
89	Rectal shedding of monkeypox virus in a patient coinfected with Chlamydia trachomatis and Neisseria gonorrhoeae: a case report	Exclude	Exclude		Exclude

## Sheet: Review_Included_Only
Country	Paper	Years of Outbreak	Year of publication	Resistances (AZM and CIP only)
US	Shigella Enteritis Venereally Transmitted	1974	1974	N/A
US	Venereal transmission of shigellosis in seattle-king county	1975 - 1977	1977	N/A
US	Shigella sonnei outbreak among men who have sex with men - San Francisco, California, 2000-2001 (Morbidity and Mortality Weekly Report).	2000	2001	N/A
Canada	Clusters of Shigella sonnei in men who have sex with men, British Columbia, 2001.	2001	2001	N/A
Australia	Shigellosis linked to sex Venues, Australia	2000	2002	N/A
USA	From the Centres for Disease Control and Prevention. Shigella sonnei outbreak among men who have sex with men - San Francisco, California, 2000-2001 (JAMA)	2000	2002	N/A
Canada	Cluster of erythromycin- and ciprofloxacin-resistant Campylobacter jejuni subsp. jejuni from 1999 to 2001 in men who have sex with men, Québec, Canada	1999 - 2001	2003	N/A
Germany	Shigellosis - A re-emerging sexually transmitted infection: Outbreak in men having sex with men in Berlin	2001	2004	N/A
Canada	Outbreak of Shigella flexneri and Shigella sonnei enterocolitis in men who have sex with men, Quebec, 1999 to 2001.	1999 - 2001	2005	N/A
UK	Shigella sonnei outbreak among homosexual men, London	2004 - 2005	2006	N/A
US	Case-control study of shigellosis in San Francisco: The role of sexual transmission and HIV infection	1998 - 1999	2007	N/A
Netherlands	Trends in hepatitis A, B, and shigellosis compared with gonorrhea and syphilis in men who have sex with men in Amsterdam, 1992-2006	1992 - 2006	2008	N/A
US	Risk factors for sporadic shigellosis, foodnet 2005	2005	2010	N/A
Canada	Ciprofloxacin-resistant Shigella sonnei among men who have sex with men, Canada, 2010	2010	2011	Cip
Japan	Shigella sonnei outbreak among men who have sex with men in Tokyo.	2011	2012	N/A
UK	Ongoing outbreak of Shigella flexneri serotype 3a in men who have sex with men in England and Wales, data from 2009-2011	2009 - 2011	2012	N/A
Canada	Shifting dominance of Shigella species in men who have sex with men	2005 - 2010	2012	N/A
Germany	High rates of quinolone-resistant strains of Shigella sonnei in HIV-infected MSM	2010 - 2012	2013	Cip
US	Two concurrent enteric disease outbreaks among men who have sex with men, minneapolis-st Paul area	2013 - 2014	2014	N/A
UK	Sex, drugs and smart phone applications: Findings from semistructured interviews with men who have sex with men diagnosed with Shigella flexneri 3a in England and Wales	2012 - 2013	2015	N/A
Australia	Outbreak of locally acquired azithromycin-resistant Shigella flexneri infection in men who have sex with men	2013 - 2014	2015	AZM
29 countries	Intercontinental dissemination of azithromycin-resistant shigellosis through sexual transmission: A cross-sectional study	1995 - 2014	2015	AZM
Canada	Shigella flexneri serotype 1 infections in men who have sex with men in Vancouver, Canada	2005 - 2012	2015	N/A
Spain	Analysis of the epidemiological pattern of Shigellosis in Barcelona between 1988 and 2012: Is it an emerging sexually transmitted infection?	1988 - 2012	2015	N/A
UK	ESBL-Producing and macrolide-resistant Shigella sonnei infections among men who have sex with men, England, 2015	2015	2015	AZM
US	Outbreaks of Shigella sonnei infection with decreased susceptibility to azithromycin among men who have sex with men — Chicago and metropolitan minneapolis-St. Paul, 2014	2014	2015	AZM
UK	Shigella flexneri: A cause of significant morbidity and associated with sexually transmitted infections in men who have sex with men	2013	2015	N/A
UK	Invasive shigellosis in MSM	2015	2015	N/A
Taiwan	The worldwide spread of ciprofloxacin-resistant Shigella sonnei among HIV-infected men who have sex with men, Taiwan	2015	2016	CIP
Canada	Multidrug-resistant Campylobacter coli in men who have sex with men, Quebec, Canada, 2015	2015	2016	N/A
Taiwan	Azithromycin-nonsusceptible Shigella flexneri 3a in men who have sex with men, Taiwan, 2015-2016	2015 - 2016	2016	AZM
US	Elevated risk for antimicrobial drug-resistant shigella infection among men who have sex with men, United States, 2011-2015	2011 - 2015	2016	AZM + CIP
Australia	Travel Destinations and Sexual Behavior as Indicators of Antibiotic Resistant Shigella Strains - Victoria, Australia	2008 - 2012	2016	N/A
UK	Use of whole-genome sequencing for the public health surveillance of Shigella sonnei in England and wales, 2015	2015	2016	N/A
US	Shigellosis outbreak among men who have sex with men and homeless persons — Oregon, 2015–2016	2015	2016	AZM
Spain	Outbreak of intestinal amoebiasis among men who have sex with men, Barcelona (Spain), October 2016 and January 2017	2016 - 2017	2017	N/A
Canada	Campylobacter fetus Cluster among Men Who Have Sex with Men, Montreal, Quebec, Canada, 2014-2016	2014 - 2016	2017	N/A
US	Investigating the Geographic Distribution of Shigellosis among Men and Women in Massachusetts: Possible Implications for Men Who Have Sex with Men	2005 - 2015	2018	N/A
England	Use of gender distribution in routine surveillance data to detect potential transmission of gastrointestinal infections among men who have sex with men in England	2003 - 2012	2018	N/A
Switzerland	First report of sexually transmitted multi-drug resistant Shigella sonnei infections in Switzerland, investigated by whole genome sequencing	2016 - 2017	2018	AZM + CIP
Australia	Extensively drug-resistant shigellosis in Australia among men who have sex with men	2018 - 2019	2019	AZM + CIP
UK	Use of whole-genome sequencing to identify clusters of Shigella flexneri associated with sexual transmission in men who have sex with men in england: A validation study using linked behavioural data	2015 - 2017	2019	AZM
Taiwan	Shigellosis outbreak among MSM living with HIV: A case-control study in Taiwan, 2015-2016	2015 - 2016	2019	N/A
Poland	Acute Hepatitis A Outbreak Among Men Who Have Sex With Men in Krakow, Poland; February 2017–February 2018	2017 - 2018	2019	N/A
Australia	Prolonged Outbreak of Multidrug-Resistant Shigella sonnei Harboring blaCTX-M-27 in Victoria, Australia	2019 - 2020	2020	CIP + AZM
Netherlands	A Multifactorial Approach for Surveillance of Shigella spp. and Entero-Invasive Escherichia coli Is Important for Detecting (Inter)national Clusters	2016 - 2017	2020	CIP + AZM
England	Persistent transmission of shigellosis in England is associated with a recently emerged multidrug-resistant strain of shigella sonnei	2015 - 2018	2020	CIP + AZM
USA	Decreased susceptibility to azithromycin in clinical Shigella isolates associated with HIV and sexually transmitted bacterial diseases, Minnesota, USA, 2012–2015	2012 - 2015	2020	CIP + AZM
Taiwan	Ongoing transmission of Entamoeba histolytica among newly diagnosed people living with HIV in Taiwan, 2009-2018	2009 - 2018	2020	N/A
Australia	Outbreak of multi-drug-resistant (MDR) Shigella flexneri in northern Australia due to an endemic regional clone acquiring an IncFII plasmid	2016 - 2019	2021	AZM
Spain	Circulation of multi-drug-resistant Shigella sonnei and Shigella flexneri among men who have sex with men in Barcelona, Spain, 2015–2019	2015 - 2019	2021	CIP + AZM
Germany	Genomic epidemiology of persistently circulating MDR Shigella sonnei strains associated with men who have sex with men (MSM) in Belgium (2013–19)	2013 - 2019	2021	CIP + AZM
Canada	Evaluation of whole-genome sequencing-based subtyping methods for the surveillance of Shigella spp. and the confounding effect of mobile genetic elements in long-term outbreaks	2013 - 2019	2021	N/A
France	Shigella sonnei, an emerging multidrug-resistant sexually transmitted pathogen in Franche-Comté, France	2018 - 2020	2021	CIP + AZM
US	Genomic drivers of multidrug-resistant shigella affecting vulnerable patient populations in the united states and abroad	2021	2021	CIP + AZM
UK	Linkage of Whole Genome Sequencing, Epidemiological, and Clinical Data to Understand the Genetic Diversity and Clinical Outcomes of Shigella flexneri among Men Who Have Sex with Men in England	2015 - 2017	2021	AZM
Spain	MDR Shigella sonnei in Spain: An ever-evolving emerging threat?	2021	2022	CIP + AZM
Canada	Clinical and Genomic Investigation of an International Ceftriaxone- and Azithromycin-Resistant Shigella sonnei Cluster among Men Who Have Sex with Men, Montréal, Canada 2017–2019	2017 - 2019	2022	CIP + AZM
UK	Outbreak of sexually transmitted, extensively drug-resistant Shigella sonnei in the UK, 2021–22: a descriptive epidemiological study	2021 - 2022	2022	CIP + AZM
Spain	Increasing trend of antimicrobial resistance in Shigella associated with MSM transmission in Barcelona, 2020-21: outbreak of XRD Shigella sonnei and dissemination of ESBL-producing Shigella flexneri	2020 - 2021	2023	CIP + AZM
Austrailia	The changing epidemiology of shigellosis in Australia, 2001–2019	2001 - 2019	2023	N/A
UK	Prevalence and risk factors of bacterial enteric pathogens in men who have sex with men: A cross-sectional study at the UK's largest sexual health service	2017 - 2018	2023	AZM
Netherlands	Whole-genome sequencing of Shigella for surveillance purposes shows (inter)national relatedness and multidrug resistance in isolates from men who have sex with men	2019 - 2021	2023	CIP + AZM
England	Emergence of extensively drug-resistant and multidrug-resistant Shigella flexneri serotype 2a associated with sexual transmission among gay, bisexual, and other men who have sex with men, in England: a descriptive epidemiological study	2021 - 2022	2023	CIP + AZM
USA	Genomic reconstruction and directed interventions in a multidrug-resistant Shigellosis outbreak in Seattle, WA, USA: a genomic surveillance study	2017 - 2022	2023	CIP + AZM
USA	Discovery of a novel sub-lineage of multi-drug resistant Shigella flexneri in Southern California	2021	2023	CIP + AZM
UK, Australia, Belgium, France, and USA	The evolution and international spread of extensively drug resistant Shigella sonnei	2016 - 2022	2023	CIP + AZM

## Sheet: Literature_Review_Year_Analyses
Region	Earliest Year of OUTBREAK	Earliest year of PUBLICATION
USA	1974	1974
Canada	1999	2001
Australia	2000	2002
Germany	2001	2004
UK	2004	2006
Netherlands	1992	2008
Japan	2011	2012
Spain	1988	2015
Taiwan	2009	2016
Switzerland	2016	2018
Italy	2017	2018
Poland	2017	2019
France	2018	2021
Ireland	2021	2022
Norway	2022	2022
Denmark	2021	2022
Austria	2021	2022
Belgium	2016	2023

## Sheet: Figure_2A_Graph_Data
Year	Outbreaks	Countries
1974	1	1
1975	1	1
1976	1	1
1977	2	1
2001	4	2
2002	5	3
2003	6	3
2004	7	4
2005	8	4
2006	9	5
2007	10	5
2008	11	6
2009	11	6
2010	12	6
2011	15	6
2012	18	7
2013	19	7
2014	20	7
2015	28	8
2016	35	9
2017	37	9
2018	40	11
2019	44	12
2020	49	12
2021	56	13
2022	59	13
2023	66	14

## Sheet: Figure_2B_Graph_Data
Year	Azithromycin resistance	Ciprofloxacin resistance
1974	0	0
1975	0	0
1976	0	0
1977	0	0
2001	0	0
2002	0	0
2003	0	0
2004	0	0
2005	0	0
2006	0	0
2007	0	0
2008	0	0
2009	0	0
2010	0	0
2011	0	1
2012	0	1
2013	0	2
2014	0	2
2015	3	2
2016	6	4
2017	6	4
2018	7	5
2019	9	6
2020	13	10
2021	19	14
2022	22	17
2023	29	23
